# Supplementary material for: In vivo PAR-CLIP (viP-CLIP) of liver TIAL1 unveils targets regulating cholesterol synthesis and secretion
Source: Nat Commun. 2023 Jun 9;14:3386. doi: 10.1038/s41467-023-39135-8 (PMC10256721; doi:10.1038/s41467-023-39135-8)
Supplement: Supplementary file 3 — Source Data [file 41467_2023_39135_MOESM3_ESM.xlsx]

## Sheet: Fig 1b
Figure 1b, 4SU substitution ratio in total RNA of tissues
Tissue	sub. Value (%)	Mean
Brain	0.08	0.141214
	0.16
	0.22
Heart	0.4	0.484994
	0.46
	0.62
Testis	0.41	0.522392
	0.57
	0.61
Kidney	0.36	0.531895
	0.76
	0.55
Spleen	0.61	0.611254
	0.48
	0.78
Lung	0.81	0.790782
	0.55
	1.11
Subc. adipose T.	1.09	1.26338
	1.25
	1.48
Liver	1.29	1.43477
	1.44
	1.59
HEK 293	1.7	1.73511
	1.84
	1.67

## Sheet: Fig 1f
Fig 1f
	mRNA	mRNA prec.	genome	rRNA	others
Brain	26.9432	30.6346	15.9987	8.50736	17.9162
Heart	16.1902	17.2194	16.7056	8.18455	41.7003
Testis	37.0288	23.9668	17.5338	5.84319	15.6274
Kidney	41.0618	23.4143	13.8507	5.37279	16.3004
Spleen	16.957	31.61	14.4402	7.45911	29.5337
Lung	30.4673	28.4418	15.2641	7.81405	18.0128
Liver	14.783	23.0149	18.6766	15.0912	28.4343

## Sheet:  Fig S1b
Fig S1b
mM	Serum			PBS
1	14.95	0.2348	3	16.23	0.4857	3
0.9	13.67	0.3454	3	14.51	0.1674	3
0.8	12.61	0.1876	3	12.59	0.3786	3
0.7	11.66	0.9846	3	11.94	0.3245	3
0.6	9.84	0.3452	3	10.65	0.7432	3
0.5	8.34	0.2474	3	8.72	0.4257	3
0.4	6.51	0.5836	3	6.95	0.5736	3
0.3	5.03	0.1468	3	5.4	0.1536	3
0.2	3.42	0.4901	3	3.58	0.5911	3
0.1	1.62	0.1983	3	1.67	0.5843	3
	Serum	PBS
Best-fit values
Slope	14.94	15.78
Y-intercept	0.546	0.544
X-intercept	-0.03654	-0.03447
1/slope	0.06692	0.06336
Std. Error
Slope	0.3336	0.3468
Y-intercept	0.207	0.2152
95% Confidence Intervals
Slope	14.26 to 15.63	15.07 to 16.49
Y-intercept	0.1220 to 0.9700	0.1032 to 0.9848
X-intercept	-0.06769 to -0.007842	-0.06503 to -0.006287
Goodness of Fit
R squared	0.9862	0.9867
Sy.x	0.5249	0.5456

## Sheet: Fig S1c
Fig S1c
time	M1	M2	M3	mean	sd
0	0	0	0	0	0
20	0.939871	0.951259	0.862758	0.939871	0.0408093
40	0.687707	0.706254	0.643782	0.687707	0.0265353
60	0.429687	0.438147	0.443353	0.438147	0.00565749
100	0.154422	0.134899	0.171341	0.154422	0.0148962
140	-0.00891521	0.0145116	0.0841413	0.0145116	0.0402635

## Sheet: Fig S1d
Fig S1d
	RT	-20	+37	RT+ DTT	-20+ DTT	+37+ DTT
Day 0	0.798659	0.820785	0.79931	0.721221	0.716666	0.821436
Day 1	0.734236	0.781089	0.779137	0.81688	0.740743	0.735537
Day 20	0.69454	0.768074	0.622308	0.81688	0.780439	0.718618

## Sheet: Fig S1e
Fig S1e
ALT
	PBS	4SU
	25.5246	25.1323
	20.4234	24.2598
	30.5647	26.3436
		p value
	PBS vs 4SU	0.86

## Sheet: Fig S1f
Fig S1f
Plasma LDH activity
	PBS	4SU
		p value
	PBS vs 4SU

## Sheet: Fig S1g
Fig S1g
Plasma AST activity
	PBS	4SU
		p value
	PBS vs 4SU

## Sheet: Fig S1j
Fig S1j
	mRNA Brain				mRNA Gene Brain				mRNA Lung				mRNA Gene Lung				mRNA Kidney				mRNA Gene Kidney				mRNA Testis				mRNA Gene Testis
read length	d0	d1 T>C	d1 other	d2	d0	d1 T>C	d1 other	d2	d0	d1 T>C	d1 other	d2	d0	d1 T>C	d1 other	d2	d0	d1 T>C	d1 other	d2	d0	d1 T>C	d1 other	d2	d0	d1 T>C	d1 other	d2	d0	d1 T>C	d1 other	d2
5	0	0	0	0	0	0	0	0	0	0	0	0	0	0	0	0	0	0	0	0	0	0	0	0	0	0	0	0	0	0	0	0
6	0	0	0	0	0	0	0	0	0	0	0	0	0	0	0	0	0	0	0	0	0	0	0	0	0	0	0	0	0	0	0	0
7	75	0	0	0	0	0	0	0	48	0	0	0	0	0	0	0	67	0	0	0	0	0	0	0	106	0	0	0	0	0	0	0
8	110527	0	0	0	0	0	0	0	114713	0	0	0	0	0	0	0	156733	0	0	0	0	0	0	0	202233	0	0	0	0	0	0	0
9	96991	0	0	0	0	0	0	0	96165	0	0	0	0	0	0	0	132883	0	0	0	0	0	0	0	166918	0	0	0	0	0	0	0
10	70564	0	0	0	1	0	0	0	82069	0	0	0	0	0	0	0	96347	0	0	0	0	0	0	0	126901	0	0	0	0	0	0	0
11	65095	0	0	0	1100	0	0	0	73775	0	0	0	1410	0	0	0	91176	0	0	0	1498	0	0	0	77246	0	0	0	1263	0	0	0
12	25833	5	574	0	9917	0	15	0	24137	6	720	0	9928	0	7	0	40968	2	800	0	12807	0	6	0	24911	2	678	0	12177	0	18	0
13	16668	110	3484	0	13228	1063	1270	0	17574	180	3621	0	13610	951	1796	0	33795	126	5315	0	20438	1181	787	0	12857	93	3483	0	10646	806	424	0
14	6713	1068	23305	91	8448	128	3029	0	7750	1082	27786	119	9640	172	4306	0	20704	1515	32932	44	20117	120	4207	0	4753	524	18773	84	5391	95	2228	0
15	4675	2605	27201	776	11769	8604	10256	6	4823	2373	24051	929	11275	556	21218	2	14145	3213	36562	966	32730	10952	13954	1	2614	1330	14527	388	6213	207	11089	3
16	4633	2274	24606	9098	18915	1559	22937	326	3545	2008	17754	8170	13761	1230	17062	327	10047	4393	31064	10323	39254	2013	27997	362	1785	830	7365	4105	7252	499	8215	144
17	4328	3899	32945	31770	17805	5216	46642	9851	3628	4430	32339	31495	18447	5225	47066	12602	8915	10787	46010	38547	35337	7630	60414	12193	1541	2428	8741	9414	7382	1332	11315	4405
18	3727	4023	17350	59336	9226	6099	53732	42847	3574	5297	21368	70792	11065	7768	67146	49249	8407	15967	27748	76285	19432	10741	77495	53095	1851	4239	7710	21025	5469	2869	22424	19104
19	3878	3979	7000	45640	7632	4937	32440	66429	3280	4747	8164	60513	6408	6018	40255	81972	8367	17944	12215	61560	14960	10297	51388	82502	2621	5787	4476	25190	4919	3998	26064	37590
20	3786	4591	3116	26861	5439	4564	14999	71518	3185	5209	3463	35157	5411	4844	17384	89727	8128	19334	5827	41999	11440	10612	26105	94047	2927	6639	2307	18460	4026	4999	14476	50771
21	2871	4656	1575	16181	4028	4398	6272	53008	2496	5069	1579	21465	4000	4556	7314	64578	6951	18643	3440	29775	8946	9226	12003	76439	2417	7239	1181	12769	3259	4723	5830	41091
22	2734	4761	1049	5025	3504	4167	2553	23242	2235	4822	841	7219	3388	4265	2969	27718	6258	17760	2324	14533	7213	8684	5203	35781	2337	6901	821	5226	2644	4469	2442	20893
23	2833	4607	893	2553	2989	4787	1425	9313	2491	4556	602	4252	2522	4015	1606	11052	6038	15675	1903	10736	5483	7898	3066	16586	2335	6613	675	3812	2111	4250	1269	8954
24	2554	4671	737	1864	2601	4652	1089	4181	1798	4347	552	3546	2147	3978	1180	5523	5527	14568	1554	9566	4948	7010	2171	9179	1950	6131	505	3176	1782	4131	748	4416
25	2525	4482	699	1691	2660	4719	972	2916	1674	4245	507	3222	1601	3822	795	4191	4925	13015	1602	8283	4368	6160	1724	6428	1741	5688	472	2896	1357	3666	563	2845
26	2379	4721	703	1650	2493	4825	796	2183	1491	3936	446	2976	1583	3469	568	3134	4372	11460	1420	7683	3418	5602	1269	4945	1642	5228	398	2629	1360	3342	462	2124
27	2298	4691	692	1692	2596	4708	888	2130	1359	4008	401	3001	1531	3392	615	2890	3728	11850	1112	7815	4871	5833	1650	4908	1400	4855	354	2441	1245	3194	421	1850
28	2134	4604	719	1560	2319	5083	738	2192	1234	3523	449	2785	1258	3162	496	2921	3314	12415	1119	8139	3078	6085	1164	4945	1185	4272	366	2274	958	2824	326	1657
29	1941	4327	675	1471	1824	4288	642	1845	1222	3308	389	2542	1140	2797	473	2670	3091	12439	1102	8389	2705	6242	1038	4843	1111	3998	305	2108	692	2424	249	1454
30	1975	4049	671	1484	2350	4386	724	1815	1146	2963	380	2257	1064	2450	399	2216	3199	11996	1123	8112	5238	6276	1419	4803	964	3093	278	1688	769	1926	239	1114
31	1708	3544	640	1363	1556	3996	561	1669	993	2694	303	2158	927	2304	338	1963	3213	11485	1217	7846	2816	6075	1070	4728	815	2555	234	1380	551	1597	199	923
32	1458	3638	498	1369	1400	3689	444	1557	798	2572	273	2118	724	2120	263	1812	3172	11025	1151	7766	2658	5587	981	4245	633	2043	164	1114	448	1215	149	737
33	1567	3057	453	1204	1324	3494	463	1445	752	2176	277	1984	657	1823	262	1498	2799	9978	966	7135	2498	5065	858	4008	543	1621	134	1010	331	901	146	563
34	1200	2864	371	1086	1242	3139	462	1511	591	1945	244	1738	760	1669	277	1392	2297	7856	925	5971	2196	4459	908	3727	355	1340	119	816	274	759	102	478
35	996	2674	413	1178	1056	2889	518	1536	581	1567	175	1531	614	1424	260	1271	1907	6412	847	5045	1857	3869	874	3143	283	1035	125	703	257	626	110	415
36	1065	2098	390	1026	1091	2384	446	1308	511	1438	231	1332	590	1291	264	1069	1724	5636	696	4709	1832	3271	829	2919	242	810	95	594	206	475	89	361
37	874	1709	322	777	863	1999	341	1030	419	1035	129	1066	474	990	213	946	1520	5065	619	4220	1544	3087	739	2735	193	706	87	473	167	402	53	300
38	720	1370	332	684	786	1600	341	881	328	819	123	818	385	809	180	792	1431	4344	568	3699	1347	2460	645	2409	153	570	60	366	137	305	61	241
39	616	1027	246	592	634	1168	250	585	247	577	94	601	291	484	131	490	1069	3396	442	2876	1186	2102	518	1876	142	389	52	304	100	222	45	139
40	437	692	185	369	422	744	191	439	149	377	76	476	197	300	116	314	892	2283	381	2088	996	1458	384	1344	81	212	42	169	75	143	31	105
41	331	437	131	162	343	391	136	271	153	196	43	177	126	181	51	204	819	1420	330	1271	597	820	252	850	71	110	32	106	63	88	28	53
42	240	176	104	90	207	239	67	138	92	69	22	108	92	79	27	85	523	689	221	647	432	395	187	411	35	36	12	24	19	27	11	25
43	90	33	30	22	75	55	24	40	39	19	10	18	24	22	5	17	232	226	111	210	204	124	78	136	18	4	7	4	8	3	2	5
44	30	8	11	7	23	15	7	11	7	2	1	6	10	2	2	1	95	60	27	66	54	22	18	23	5	1	4	2	4	4	2	0
45	8	6	7	6	6	3	7	1	9	2	1	2	3	1	0	0	15	23	10	21	13	15	8	9	0	1	1	1	0	0	0	0
46	13	0	1	5	1	2	0	1	0	1	2	0	5	7	1	4	13	5	4	10	13	5	4	4	0	1	1	1	2	0	0	2

## Sheet: Fig 2a
Fig 2a
Crosslinked reads (WT Tial1 viP-CLIP)
mRNA	5032059
mRNA prec.	7125817
genome	2088131
rRNA	131141
others	1049236
Total	15426384

[truncated: 54 more sheets: Fig 2e, Fig 2g, Fig 2h, Fig S2a, Fig S2b, Fig S2c, Fig S2k, Fig S2l, Fig 3a, Fig 3b, Fig 3c, Fig 3d, Fig 3e, Fig 3f, Fig 3g, Fig 3h, Fig 3i, Fig 3j, Fig 3k, Fig S3b …]
